# Supplementary material for: Adaptive Absolute Ego-Motion Estimation Using Wearable Visual-Inertial Sensors for Indoor Positioning
Source: Micromachines (Basel). 2018 Mar 6;9(3):113. doi: 10.3390/mi9030113 (PMC6187464; doi:10.3390/mi9030113)
Supplement: Supplementary file 1 [file micromachines-09-00113-s001.zip]

Archive with 3 entries (2 files):
- micromachines-262779-supplementary/
- micromachines-262779-supplementary/Video S1- Ego-motion demonstration.avi
- micromachines-262779-supplementary/Video S2- Realtime orientation demonstration.avi
